# Supplementary material for: The Effects of Two Polymorphisms on p21cip1 Function and Their Association with Alzheimer’s Disease in a Population of European Descent
Source: PLoS One. 2015 Jan 27;10(1):e0114050. doi: 10.1371/journal.pone.0114050 (PMC4308198; doi:10.1371/journal.pone.0114050)
Supplement: S1 Table — CONTROL: healthy elderly individual; AD: Alzheimer’s disease; OD: Other dementia syndromes; AD/PD: Mixed Alzheimer’s disease and Parkinson’s disease; MCI: Mild cognitive impairment; PD: Parkinson’s disease; PD D: Parkinson’s disease with dementia. (XLS) [file pone.0114050.s001.xls]

## Sheet: Demografic (Tab 1, Figs 2&3)
Demographic data of patients
	OPTIMA	Number	females (% total)	Age las seen normal Mean (SD)
	CONTROL	242	132 (54.5)	72.99 (11.81)
	AD	292	158 (54.1)	71.42 (9.37)
	OD	84	32 (38.1)	66.85 (10.43)
	AD/PD	20	13 (65)	76.74 (9.09)
	MCI	65	36 (55.4)	72.32 (11.40)
	PD	4	0	78.44 (8.26)
	PD D	12	3 (25)	69.34 (5.15)
	PD Gen	Number	females (% total)	Age las seen normal Mean (SD)
	PD	112	42 (37.5)	79.17 (6.39)
	PD D	113	42 (37.2)	76.75 (6.66)
