# Supplementary material for: The Effects of Two Polymorphisms on p21cip1 Function and Their Association with Alzheimer’s Disease in a Population of European Descent
Source: PLoS One. 2015 Jan 27;10(1):e0114050. doi: 10.1371/journal.pone.0114050 (PMC4308198; doi:10.1371/journal.pone.0114050)
Supplement: S2 Table — Pre-clinical: Entorhinal stage Alzheimer’s disease (Braak I and II); Mild AD: Limbic stage Alzheimer’s disease (Braak III and IV); Advanced AD: Neocortical stage Alzheimer’s disease (Braak V and VI). (XLS) [file pone.0114050.s002.xls]

## Sheet: S Table 2
Demographic data of patients with PM data
		Number	age at death Mean (SD)	Age of onset Mean (SD)	Last Camcog score Mean (SD)	ApoE4 carrier	ApoE4 carrier %
	Pre-clinical	38	80.74 (7.38)		94.71 (6.73)	10	26.3158
	Mild AD	66	84.06 (7.07)	77.32 (7.74)	39.92 (38.33)	27	40.9091
	Advanced AD	86	77.38 (8.77)	68.98 (9.58)	15.17 (25.59)	62	72.093
