# Supplementary material for: The Effects of Two Polymorphisms on p21cip1 Function and Their Association with Alzheimer’s Disease in a Population of European Descent
Source: PLoS One. 2015 Jan 27;10(1):e0114050. doi: 10.1371/journal.pone.0114050 (PMC4308198; doi:10.1371/journal.pone.0114050)
Supplement: S3 Table — Pre-clinical: Entorhinal stage Alzheimer’s disease (Braak I and II); Mild AD: Limbic stage Alzheimer’s disease (Braak III and IV); Advanced AD: Neocortical stage Alzheimer’s disease (Braak V and VI). Protein measures (p-tau and p21) are arbitrary units from ELISA assay. SEM: Standard Error of the Mean. (XLS) [file pone.0114050.s003.xls]

## Sheet: S Table 3
Data in PM study
		p21 genotype	Age of onset Mean (SEM)	p-tau frontal Mean (SEM)	p-tau occipital Mean (SEM)	NFT Frontal Mean (SEM)	NFT occipital Mean (SEM)	p-tau frontal/ p-tau temporal Mean (SEM)	p-tau temporal/p-tau occipital Mean (SEM)	p21 temporal (mean (SEM)
	Pre-clinical	Common		0.18 (0.14)	0.19 (0.07)	0.39 (0.04)	0.45 (0.04)	0.16 (0.06)	0.17 (0.04)	2.11 (0.51)
		Variant		0.20 (0.39)	0.21 (0.17)	0.44 (0.11)	0.45 (0.11)	0.19 (0.17)	0.17 (0.10)
	Mild AD	Common	77.44 (1.50)	0.29 (0.10)	0.27 (0.05)	0.41 (0.03)	0.45 (0.03)	0.22 (0.04)	0.20 (0.03)	2.59 (0.41)
		Variant	76.66 (3.64)	0.76 (0.28)	0.44 (0.14)	0.53 (0.07)	0.60 (0.08)	0.29 (0.13)	0.28 (0.09)
	Advanced AD	Common	70.03 (1.11)	1.12 (0.08)	0.70 (0.05)	0.64 (0.03)	0.65 (0.03)	0.53 (0.04)	0.38 (0.03)	4.05 (0.31)
		Variant	62.19 (2.82)	1.56 (0.22)	1.06 (0.12)	0.79 (0.07)	0.71 (0.08)	0.57 (0.11)	0.47 (0.08)
