# Supplementary material for: The Effects of Two Polymorphisms on p21cip1 Function and Their Association with Alzheimer’s Disease in a Population of European Descent
Source: PLoS One. 2015 Jan 27;10(1):e0114050. doi: 10.1371/journal.pone.0114050 (PMC4308198; doi:10.1371/journal.pone.0114050)
Supplement: S4 Table — EV NC: empty vector negative control; com p21: the common p21cip1; var p21: variant p21cip1; p21-: non-transfected cells (cells negative for p21cip1); p21+: transfected cells (cells that were positive for p21cip1). (XLS) [file pone.0114050.s004.xls]

## Sheet: S Table 4
		Apoptotic cells (% of single cells)		G1 cells (% of euploid cells)		G2 cells (% of euploid cells)
Cell population	Experiment	Mean	SEM	Mean	SEM	Mean	SEM
	EV NC	8.6335	0.700619	56.1034	0.566584	19.4472	0.398698
p21 -	com p21	6.18569	0.378452	58.9045	0.545716	18.0325	0.299747
	var p21	7.50034	0.845558	56.9081	0.313381	18.0474	0.378517
p21 +	com p21	2.20295	0.239238	52.3923	1.21672	25.4751	1.16981
	var p21	3.10424	0.343264	54.5844	0.56114	22.9052	1.46506
